# Supplementary material for: Clarifying Deeper Psychological Characteristics of Hikikomori Using the Rorschach Comprehensive System: A Pilot Case–Control Study
Source: Front Psychiatry. 2019 Jun 13;10:412. doi: 10.3389/fpsyt.2019.00412 (PMC6584103; doi:10.3389/fpsyt.2019.00412)
Supplement: Supplementary file 1 [file Table_1.xlsx]

## Sheet: Sheet4
	Supplementary Table 1. Comparisons of CS variables between HK patients and non-HK patients.
	Cluster	Variable Name	HK patients			Non-HK patients			U	Z	P-value
			(N = 22)			(N = 18)
			Mean	Median	SD	Mean	Median	SD
	Controls and stress tolerance	L	0.9755	0.745	0.81095	1.1686	0.915	0.93651	178.5	-0.531	0.596
		M	3	3	1.79947	3.2222	3	2.39007	191	-0.194	0.846
		WSumC	3.9545	3.75	2.88638	3.1111	3	2.32983	161	-1.01	0.313
		EA	6.9545	7.5	3.07799	6.3333	6.5	2.56102	181.5	-0.45	0.653
		es	8.1818	8	5.66221	7.3889	8	3.9577	181.5	-0.451	0.652
		FM	2.8636	2	3.05965	3.1667	2.5	2.74933	175	-0.635	0.526
		m	1.0455	0.5	1.4953	0.8889	1	0.96338	191	-0.204	0.838
		FC'	1.4545	1	1.68261	1.4444	1	1.38148	182.5	-0.44	0.66
		C'F	0.0455	0	0.2132	0.0556	0	0.2357	196	-0.144	0.886
		C'	0.0455	0	0.2132	0.1667	0	0.70711	195.5	-0.18	0.857
		FV	0.7273	0.5	0.98473	0.3333	0	0.68599	147	-1.612	0.107
		VF	0.0909	0	0.29424	0	0	0	180	-1.296	0.195
		V	0.0909	0	0.29424	0	0	0	180	-1.296	0.195
		FY	1.1818	1	1.25874	1.0556	1	1.25895	182	-0.46	0.645
		YF	0.0909	0	0.29424	0.1667	0	0.5145	193	-0.261	0.794
		Y	0.0455	0	0.2132	0	0	0	189	-0.905	0.366
		D	-0.1429	0	1.10841	-0.3889	0	1.46082	168	-0.655	0.513
		AdjD	0.1429	0	1.19523	-0.1111	0	1.40958	163.5	-0.772	0.44
	Information processing	Zf	10.4091	9.5	4.23881	11.1111	9	5.12076	198	0	1
		Zd	-0.8636	-0.25	4.67563	-3.3611	-4	4.10812	127.5	-1.922	0.055
		W	11.5455	12	4.40484	10.3333	10.5	3.8957	173.5	-0.669	0.504
		D	8.1818	7	4.36039	10.0556	9	5.1845	160.5	-1.024	0.306
		Dd	5.1818	4	3.14168	4.1667	3.5	2.57248	159.5	-1.057	0.29
		DQ+	5.1364	4.5	3.19666	5.6111	5.5	3.38055	180	-0.492	0.622
		DQo	18.9091	18	7.76383	18.4444	17.5	7.39811	196	-0.054	0.957
		DQv/+	0.0909	0	0.29424	0.1111	0	0.32338	194	-0.209	0.834
		DQv	0.7727	0	1.57153	0.5	0	1.15045	179	-0.658	0.51
		PSV	0.2273	0	0.52841	0.1667	0	0.38348	193.5	-0.185	0.853
	Mediation	XA%	0.7145	0.685	0.12569	0.7823	0.735	0.13356	138.5	-1.619	0.105
		WDA%	0.755	0.765	0.13917	0.8198	0.795	0.11239	146.5	-1.402	0.161
		X-%	0.2582	0.27	0.132	0.2043	0.21	0.13366	147	-1.387	0.178
		X+%	0.4545	0.435	0.14722	0.5133	0.5	0.1426	148.5	-1.347	0.165
		Xu%	0.26	0.27	0.08024	0.2691	0.25	0.07669	186.5	-0.313	0.754
		S-	1.0455	0	1.58797	0.8333	1	0.98518	193.5	-0.132	0.895
		P	2.9545	3	1.3965	3.9444	4	1.73111	132	-1.828	0.068
	Ideation	Ma	0.8182	0	1.33225	1.2778	1	1.4061	140.5	-1.667	0.095
		Mp	2.1818	2	1.29601	1.9444	1.5	1.51356	175.5	-0.627	0.531
		MOR	0.9545	1	1.13294	0.7222	1	0.7519	185	-0.379	0.705
		Sum6	1.9545	1	2.17074	1.8889	1.5	1.71117	190.5	-0.209	0.835
		WSum6	6.1818	4	9.03768	5.0556	4	4.8806	193	-0.138	0.89
		M-	0.5909	0	0.95912	0.3333	0	0.48507	183	-0.486	0.627
	Self-perception	3r+(2)/R	0.265	0.255	0.12768	0.3027	0.32	0.10188	144.5	-1.457	0.145
		Fr+rF	0.0455	0	0.2132	0.2778	0	0.57451	162.5	-1.682	0.093
		FD	0.8182	0.5	0.95799	0.6667	0	0.84017	183	-0.447	0.655
		An+Xy	1.1818	1	1.25874	1.1111	0	2.34869	161	-1.075	0.283
		MOR	0.9545	1	1.13294	0.7222	1	0.7519	185	-0.379	0.705
		H	2.0909	2	1.50899	2.5	2	2.59524	195.5	-0.069	0.945
		(H)	0.8182	1	0.95799	1.3333	1	1.13759	146	-1.49	0.136
		Hd	1.8182	1.5	1.36753	1.2222	1	0.80845	150	-1.387	0.166
		(Hd)	1	1	0.87287	0.8889	1	0.90025	183	-0.441	0.66
	Statistical P-values were derived from Mann-Whitney U test. * p < 0.05, ** p < 0.01.
